# Supplementary material for: Dynamics and control of sister kinetochore behavior during the meiotic divisions in Drosophila spermatocytes
Source: PLoS Genet. 2018 May 7;14(5):e1007372. doi: 10.1371/journal.pgen.1007372 (PMC5957430; doi:10.1371/journal.pgen.1007372)
Supplement: S3 Table — (XLSX) [file pgen.1007372.s003.xlsx]

## Sheet: Fig 1B
Duration of meiosis (min)
	Meiosis I				Meiosis II
time (min)	ProMeta	Meta	Ana	Telo	Prometa	Meta	Ana	Telo
cyst 1	13.3	13.8	11	10.3	13.3	18.3	11.3	19.5
cyst 2	15.3	23	14	10.3	17.3	12	7.5	18.8
cyst 3	14.3	17	11.5	11.7	11.8	14.5	10.3	10.5
cyst 4	16.3	14.3	12.5	16.3
cyst 5	11.3	21.8	11.7	17	15.5	20.7	11
cyst 6	12	16.8	7.8	16	14.5	14.5	11.8	12.5
cyst 7	12.2	23.5	8	14.3
cyst 8	14.8	20.5	11.5	17.3
cyst 9	11	19.5	8.8	16
cyst 10	12	12.8	10.5	17.3	17.8	16.3	11.5	20.8
cyst 11					12	13.3	8.8	11.8
cyst 12	21.5	21.8	9.8	17.3	13.8	13.8	9.3	13
cyst 13	14.5	16	10	11.8	17.8	18.3	10.5	23.3
cyst 14	12	19.5	9	18	11.6	15	10.5	16.9

## Sheet: Fig 1C
	Duration of meiosis (min)
	Meiosis I				Meiosis II
	Entry		Exit		Entry		Exit
cells	Control	mad2	Control	mad2	Control	mad2	Control	mad2
1	34.5	23	12	12	36	21	12	9
2	36.75	23	13.5	10	35.25	23	9.75	12
3	33	23	11.25	14	36	22	12	10
4	36	23	12.75	12	40.5	22	11.25	10
5	33	22	10.5	13	35.25	20	7.5	12
6	31.5	22	11.25	11	39.75	19	11.25	11
7	30	22	10.5	9	33.75	22	10.5	13
8	27.75	22	6.75	10	34.6	23	9	14
9	29.25	22	7.5	11	19.5	21	7.5	9
10	34.5	16	9	15	19.5	22	10.5	13
11	36	24	6	12	9.75	27	8.25	10
12	37.5	24	11	12	12.3	24	14.25	12
13	38.25	24	14	36	9	22	13.5	10
14	36	24	36	35.25	36	8.25	11.75	8.25
15	25	9.75	32.7	19.5	39.75	6.75	12	10.5
16	23	9.75	34.5	20.25	37.5	10.5	11.25	9
17	24	12	10.5	21	39.25	8.25	11.25	9
18	22.5	10.5	10.5	10.5	37.5	9.75	8.25	11.25
19	27.75	22.5	12	11.25	39.75	19.5	8.25	9.75
20	29.25	22.5	11.75	9.75	37.5	18.75	9.75	8.75
21	27	22.5	9.75	9.75	36	20.25	10.5	8.25
22	27.75	22.5	9	9.75	22.5	19.5	9	9
23	29.25	21.75	9	9.5	21.75	21	10	9
24	30.75	21.75	9	8.25	24	20.25	9.75	9.75
25	37.5	22.5	10.5	10.5	22.5	19.5	9	11.25
26	33.75	25.5	11.25	39	35.25	7.5	9.75	8.25
27	39	28.5	10.5	37.5	38.25	7.5	9	11.25
28	37.5	11.25	10.5	35.25	38.25	8.25	11	8.25
29	24.75	9	10.5	36	38.25	10.5	9	9
30	18.75	10.5	10.5	9.75	40.5	24		10.5
31	34.5	22.5	11.25		36.75	24		9.75
32	33	21.75	9.75		36.25	24
33	32.25	22.5	9.75		40.5	23.25
34	33		8.25			24
35	36.75		9.75			24.75
36	34.5		10.5			24
37	32.25		10.5			24.75
38	33					23.25
39	33					22.5
40	33					24.75

## Sheet: Fig 2B
V[KT] cell 4 [um/s]
tentative Chromosome assignment	large autosome 1		large autosome 2		chr IV		XY
Time [s]	chr A1	chr A2	chr B1	chr B2	chr C1	chr C2	chr D1	chr D2
0	0.0233377	0.00777182	0.0575935	0.086925	0.0213556	0.045118	0.0294719	0.0647227
10	0.0233702	0.0234142	0.0584106	0.0645203	0.0378426	0.0303031	0.0359888	0.0179378
20	0.0149009	0.0226142	0.103526	0.0158045	0.064778	0.027952	0.030338	0.0289113
30	0.00806049	0.00680588	0.0849698	0.0986549	0.0614515	0.0255791	0.0745948	0.0428275
40	0.0357711	0.0282674	0.0439019	0.102894	0.0540406	0.0397896	0.0526577	0.0195327
50	0.0466306	0.0373431	0.0298646	0.0230365	0.0539589	0.0581068	0.033056	0.0367621
60	0.0400928	0.0185342	0.0424026	0.0135319	0.0329437	0.050289	0.0369957	0.0372433
70	0.0271792	0.048285	0.0104086	0.0416277	0.0402176	0.0187692	0.0446719	0.0308766
80	0.0286945	0.0312021	0.049894	0.0564141	0.0500267	0.0251148	0.0407055	0.0377057
90	0.0167725	0.00880647	0.0313852	0.0681037	0.0243858	0.0212628	0.0424782	0.0280631
100	0.0365122	0.0380857	0.0402665	0.0426687	0.0426505	0.034705	0.0195348	0.0169177
110	0.0461785	0.0420714	0.0617723	0.0371074	0.0372784	0.00297359	0.0331303	0.0349372
120	0.0374455	0.0382003	0.0212869	0.0208018	0.00772267	0.0298796	0.0104731	0.0282858
130	0.0319382	0.0471419	0.0319215	0.0895273	0.028617	0.0515581	0.0862549	0.0656588
140	0.0348264	0.068603	0.0464773	0.0989876	0.0612156	0.0376746	0.074369	0.0385292
150	0.0515455	0.0517404	0.0461247	0.0541101	0.059112	0.0345643	0.0441954	0.0436522
160	0.031511	0.0642639	0.0535775	0.0393884	0.0648586	0.040049	0.0909154	0.0682686
170	0.0447715	0.0595068	0.0479072	0.0288589	0.0556188	0.0203628	0.0454577	0.0585003
180	0.0355878	0.0727815	0.0512033	0.072482	0.0355969	0.026459	0.0413332	0.0498016
190	0.0570393	0.0681097	0.0504596	0.0577277	0.0559424	0.0447242	0.0456793	0.0356716
200	0.0255785	0.0460892	0.0401605	0.0296018	0.0563784	0.0515508	0.0361749	0.0274584
210	0.0310472	0.0551541	0.0288317	0.0271554	0.0162431	0.0401589	0.0378615	0.0349087
220	0.0454509	0.0689153	0.0322471	0.0420531	0.0294585	0.0284938	0.0215899	0.0280325
230	0.0799397	0.0722927	0.0308971	0.0224163	0.0454892	0.032777	0.0421901	0.0140402
240	0.078425	0.0771645	0.074983	0.0465316	0.0605134	0.0679078	0.0244526	0.0458013
250	0.0437508	0.0725598	0.0496808	0.0426378	0.0592804	0.0450842	0.0337584	0.0332349
260	0.0348991	0.0394688	0.0511622	0.0355295	0.0777067	0.0651081	0.0357711	0.047999
270	0.0345219	0.028976	0.0963137	0.0791513	0.117267	0.0883489	0.03594	0.0573452
280	0.0294352	0.022597	0.113385	0.0463663	0.0889688	0.0978054	0.0627382	0.0737009
290	0.121628	0.0502661	0.174503	0.063582	0.177762	0.225821	0.0615868	0.057576
300	0.133922	0.201185	0.113957	0.0443643	0.174068	0.214017	0.0321428	0.0299305
310	0.074654	0.243559	0.0374223	0.0302748	0.0545502	0.0404862	0.0251847	0.0704044
320	0.0697071	0.0878076	0.0132988	0.00862694	0.0244935	0.0454586	0.0450513	0.0491872
330	0.0166633	0.0340319	0.0242716	0.0189426	0.0498522	0.0201233	0.0483594	0.0266091
340	0.0192935	0.0141589	0.0280276	0.0499762	0.0627504	0.0177493	0.116645	0.0779473
350	0.0427039	0.010241	0.0109821	0.0522264	0.0398114	0.047576	0.192621	0.096076
360	0.0427363	0.0166697	0.0261644	0.0234297	0.0278116	0.0603307	0.0890661	0.0573509
370	0.0620368	0.0504698	0.0109413	0.112868	0.0388816	0.0616508	0.0429971	0.0868016
380	0.0187951	0.0340204	0.0205252	0.148045	0.0550132	0.0578409	0.0149495	0.113972
390	0.0616036	0.0391363	0.0402728	0.0462739	0.0664439	0.0384455	0.0253216	0.061934
400	0.0300713	0.028601	0.0710925	0.0359267	0.120189	0.0778365	0.00590154	0.055547
410	0.0306923	0.0357822	0.121952	0.0640874	0.148471	0.0981783	0.04031	0.0230614
420	0.0648398	0.0431202	0.115235	0.0613086	0.0195285	0.036912	0.0737069	0.020887
430	0.096648	0.0304808	0.0317272	0.076127	0.0175874	0.0182199	0.0290971	0.0117041
440	0.0915518	0.0659567	0.044378	0.0364963	0.0159858	0.028599	0.0213418	0.0152091
450	0.0386952	0.0322503	0.0215694	0.0220669	0.0188452	0.0393432	0.0338095	0.0181998
460	0.0292304	0.009192	0.014497	0.0259488	0.0667589	0.0182151	0.0122884	0.0123597
470	0.0229837	0.0408388	0.0178781	0.00543479	0.0851866	0.0285705	0.041474	0.0174544
480	0.0292642	0.00988668	0.0182058	0.00691942	0.0130099	0.0184589	0.0226927	0.0314038
490	0.00131672	0.0207459	0.017242	0.0270024	0.0149026	0.034466	0.0204427	0.0181071
500	0.0286002	0.0196736	0.0230723	0.0114795	0.0330722	0.0265314	0.010738	0.026036
510	0.0153609	0.013664	0.00613883	0.0208768	0.0173712	0.0121142	0.0319287	0.0163312
520	0.00864097	0.00962073	0.0182141	0.032407	0.00775918	0.0244587	0.0218501	0.0259295
530	0.0268697	0.0399517	0.0204744	0.00980894	0.0120404	0.0318653	0.0168896	0.0281796
540	0.0334225	0.0391435	0.0255127	0.014298	0.0151764	0.0169012	0.00953309	0.00705007
550	0.0273983	0.029282	0.0117633	0.0307384	0.0329211	0.0173525	0.0288195	0.00711057
560	0.0155014	0.0119409	0.0252051	0.014474	0.0260047	0.0132704	0.0188662	0.00835331
570	0.0076441	0.00241444	0.0182002	0.0188503	0.0277888	0.0272556	0.0696576	0.023673
580	0.00525452	0.024941	0.0272419	0.00834144	0.069637	0.0755171	0.0931689	0.0360388
590	0.0205463	0.0219256	0.0165854	0.0159127	0.195564	0.164985	0.0276382	0.0234991
600	0.0168524	0.01378	0.0172775	0.0241912	0.26421	0.178853	0.0318379	0.0315012
610	0.0195075	0.0231419	0.00900414	0.0195907	0.153343	0.107623	0.0059108	0.020534
620	0.0305659	0.0199364	0.0243249	0.0346641	0.0271599	0.072399	0.0296833	0.0118405
630	0.0111529	0.0178229	0.0226312	0.00960509	0.0068583	0.0438358	0.0047848	0.00950554
640	0.0151017	0.00492036	0.0197574	0.0221475	0.0358009	0.0583281	0.02757	0.0299638
650	0.030776	0.0374928	0.0178292	0.0305322	0.0326063	0.0561836	0.0248989	0.0271201
660	0.0315137	0.0351546	0.020741	0.0169322	0.0292162	0.0683625	0.0284374	0.0265299
670	0.0127112	0.0176771	0.00673202	0.0207037	0.0140034	0.0311579	0.0194706	0.0113083
680	0.0234991	0.0256718	0.0279577	0.0322182	0.0140616	0.0265303	0.0423349	0.0434667
690	0.0149893	0.00955983	0.0324491	0.0305656	0.0470267	0.107028	0.0268118	0.0246442
700	0.0160106	0.0212348	0.0275119	0.0196842	0.0665752	0.101911	0.0304945	0.0356771
710	0.0320988	0.0191418	0.0152451	0.025774	0.0574833	0.0340099	0.0239916	0.0317472
720	0.035623	0.0176961	0.0284423	0.00962729	0.0461105	0.00545744	0.0432514	0.0326444
730	0.0285571	0.0228256	0.0249697	0.00575086	0.0417744	0.0275619	0.0147309	0.019213
740	0.00914188	0.023423	0.0256953	0.0260792	0.0219605	0.0332078	0.0151319	0.0180797
750	0.0193281	0.0151842	0.0233325	0.0243855	0.0107877	0.0226163	0.0508112	0.0242238
760	0.0296102	0.0245351	0.013074	0.018783	0.0186236	0.03343	0.0357724	0.0439584
770	0.0226096	0.0294519	0.00688914	0.0200728	0.0274943	0.0238559	0.0160905	0.0193222
780	0.00978435	0.0403578	0.0180301	0.0234309	0.0185468	0.0179993	0.0113113	0.0337245
790	0.022095	0.0290162	0.0219512	0.0355742	0.013898	0.00963699	0.0199662	0.036707
800	0.0147609	0.0222785	0.0168093	0.0246908	0.0224569	0.024373	0.0242649	0.0285407
810	0.0214014	0.0362214	0.0335077	0.0257786	0.0174369	0.015753	0.0472931	0.0445481
820	0.0225876	0.0375526	0.0379536	0.0345189	0.0224469	0.0234133	0.0270205	0.0232027
830	0.0203977	0.0446286	0.0148282	0.0307621	0.0301977	0.0277396	0.0300159	0.0246832
840	0.035617	0.0247704	0.0179718	0.00904117	0.0234827	0.0251777	0.00902402	0.00607318
850	0.0131567	0.0103541	0.0168775	0.0239099	0.0124047	0.00499762	0.0236242	0.0283273
860	0.0119416	0.0278576	0.0202529	0.00990357	0.011336	0.00912414	0.0162071	0.0246515
870	0.0420203	0.0376879	0.0222477	0.0272818	0.0245634	0.00931223	0.0203715	0.0212224
880	0.00902363	0.0151877	0.00964803	0.0165257	0.0216171	0.0077299	0.0134867	0.0186478
890	0.0125932	0.0200903	0.0125497	0.0125977	0.0114766	0.0175735	0.0284997	0.018688
900	0.0287025	0.00717093	0.0295291	0.0233422	0.0122829	0.0200505	0.0398016	0.0393724
910	0.0111835	0.00831462	0.0348547	0.0332499	0.0193622	0.00915389	0.0181559	0.022901
920	0.0310527	0.0136812	0.0180654	0.0237877	0.0353703	0.0280856	0.0283853	0.0269176
930	0.0324746	0.0106807	0.0275441	0.0292557	0.0162165	0.0159688	0.0284902	0.0243267
940	0.0301693	0.0358444	0.0147035	0.00807063	0.00869048	0.0100789	0.0244886	0.0265623
950	0.0227141	0.0527275	0.00463382	0.0123726	0.0138016	0.0167736	0.0207132	0.024345
960	0.0311869	0.028978	0.0141866	0.0139972	0.0226233	0.0254833	0.0198949	0.0197267
970	0.0201531	0.0240403	0.0187367	0.0186673	0.0133815	0.0183476	0.0192537	0.0222706
980	0.020049	0.0198107	0.0195981	0.0223364	0.0234988	0.0242683	0.0301474	0.0211437
990	0.00826534	0.0193123	0.0109314	0.0036826	0.030219	0.0361053	0.0306621	0.0168923
1000	0.0146832	0.0383532	0.0145872	0.0165864	0.0234395	0.0203002	0.0259892	0.0198643
1010	0.0131864	0.0242195	0.00675211	0.0107295	0.0256848	0.0258434	0.0232009	0.0205641
1020	0.0199463	0.0488258	0.0379888	0.0433783	0.0241405	0.0347515	0.0319519	0.0431307
1030	0.0326891	0.0223806	0.0179149	0.0184611	0.0220353	0.0165506	0.0119402	0.0166769
1040	0.0341163	0.0345665	0.0238252	0.0250736	0.023303	0.0160136	0.0280553	0.0238641
1050	0.0325011	0.014844	0.0123349	0.010907	0.0139395	0.0148035	0.0160018	0.0125436
1060	0.0053257	0.00862074	0.00456412	0.0193196	0.0246261	0.00975687	0.00612998	0.0162503
1070	0.0163114	0.0147528	0.0191341	0.0259236	0.024028	0.0197281	0.0104284	0.0219541
1080	0.0175137	0.0147627	0.0141313	0.0118365	0.0180896	0.0156301	0.0243143	0.0169333
1090	0.0132348	0.0215784	0.00788965	0.022637	0.0109479	0.00609418	0.0160669	0.0200243
1100	0.0311886	0.0312869	0.0039059	0.0185119	0.00798999	0.0075356	0.0172878	0.0156449
1110	0.0123304	0.00612228	0.0179617	0.0211193	0.0131894	0.0128447	0.015116	0.00806654
1120	0.0200324	0.022124	0.0185836	0.0186157	0.0255978	0.0300563	0.0191965	0.0172928
1130	0.0374382	0.0281744	0.0237552	0.0227926	0.0244661	0.0253927	0.0230222	0.0226673
1140	0.0263883	0.0228195	0.0194348	0.0190989	0.0135613	0.0174485	0.0103437	0.0194324
1150	0.0435872	0.0213914	0.0123182	0.0243153	0.0211806	0.0220371	0.0072428	0.0179307
1160	0.0227979	0.0234955	0.0244997	0.00665881	0.0329773	0.0283569	0.0345681	0.0210597
1170	0.0255593	0.0435676	0.0148756	0.0132755	0.0317241	0.0224079	0.0198393	0.0108264
1180	0.0526909	0.0602172	0.0135209	0.0191131	0.0111769	0.014043	0.0182997	0.0155184
1190	0.0368743	0.0533469	0.0156616	0.00471404	0.020699	0.0120793	0.0195855	0.0172488
1200	0.0133789	0.0291588	0.0306007	0.0207917	0.0275345	0.0205496	0.0402159	0.0393077
1210	0.031765	0.0155137	0.0183391	0.0207338	0.0159048	0.00538191	0.0220931	0.0156676
1220	0.0279868	0.0326007	0.0124207	0.0236725	0.0124891	0.0220167	0.00483742	0.00409209
1230	0.0322458	0.0348839	0.00159469	0.00337615	0.00740462	0.0207317	0.0251062	0.0223753
1240	0.0351009	0.0264039	0.0153551	0.0230354	0.00960917	0.00954648	0.0106335	0.0189445
1250	0.0268619	0.0172792	0.0279833	0.0112664	0.0161503	0.0167892	0.0287158	0.0227832
1260	0.00978884	0.00471312	0.0131739	0.00930509	0.00843311	0.0136767	0.00733186	0.0305742
1270	0.00543737	0.0127873	0.0146506	0.0031746	0.00888339	0.0170104	0.00600142	0.00860628
1280	0.021217	0.0278961	0.0198518	0.0171835	0.017605	0.0202382	0.0240788	0.0166245
1290	0.021179	0.0174095	0.0189255	0.0112096	0.0199724	0.0241618	0.0272464	0.0336493
1300	0.0125428	0.0190941	0.0205101	0.0135901	0.0306691	0.0335379	0.0322708	0.0291103
1310	0.0193876	0.0340201	0.0252291	0.0211771	0.0201755	0.00939919	0.0183449	0.0165235
1320	0.0105198	0.0229576	0.0303562	0.0114491	0.0129126	0.00243899	0.0124542	0.022033
1330	0.0115761	0.0251152	0.0124437	0.0238635	0.00931638	0.0113194	0.0049927	0.0129152
1340	0.0119997	0.0219943	0.00800277	0.0121849	0.00944036	0.018993	0.0135676	0.0162175
1350	0.00754695	0.00765012	0.0123576	0.0204626	0.0180295	0.0159947	0.019278	0.0158082
1360	0.0271618	0.0285439	0.0105521	0.0128108	0.0150356	0.0303698	0.014469	0.0169181
1370	0.0286521	0.020876	0.0163899	0.0150929	0.00866245	0.0119185	0.0126323	0.016172
1380	0.0212162	0.0144473	0.0215847	0.00759399	0.0106792	0.0171243	0.0186453	0.00998851
1390	0.00866421	0.00390208	0.0172932	0.0221526	0.00574161	0.0059507	0.0170581	0.00976982
1400	0.0125157	0.0120743	0.00706981	0.0151724	0.012896	0.0163566	0.0123123	0.0152781
1410	0.0150627	0.0198974	0.00677951	0.0305126	0.00241546	0.011654	0.0237691	0.0210696
1420	0.0141068	0.0295164	0.0185123	0.018622	0.0383081	0.0326622	0.01532	0.0242924
1430	0.02951	0.0384818	0.029673	0.0168918	0.0415453	0.044902	0.0245175	0.0308224
1440	0.0107216	0.0208313	0.00530785	0.0225194	0.0152034	0.0211047	0.0259947	0.0145459
1450	0.0169675	0.0250683	0.0195662	0.0272362	0.0231834	0.0212235	0.0146807	0.0111254
1460	0.0104326	0.022699	0.021103	0.0116862	0.00926679	0.0209677	0.00747727	0.00591079
1470	0.0175412	0.0210052	0.0139588	0.0107635	0.0276388	0.0252968	0.0158668	0.0197754
1480	0.0208497	0.0271341	0.0252947	0.0207179	0.0349929	0.0240243	0.0366053	0.0313767
1490	0.0178342	0.0155944	0.0151487	0.0106694	0.012575	0.0118253	0.0191609	0.0215321
1500	0.0275796	0.0264466	0.0210072	0.0153043	0.019375	0.0133957	0.0221646	0.0129192
1510	0.0183136	0.0164529	0.0145966	0.00920108	0.0172961	0.015393	0.0154416	0.00781167
1520	0.0196763	0.0206381	0.00849475	0.0189553	0.032677	0.0335884	0.0264269	0.0267893

## Sheet: Fig 3B
V[KT] Spc105 RNAi Meiosis I (µm/sec)
time (sec)	chr X	chr Y	chr 2A	chr 2B	chr 3A	chr 3B	chr 4A	chr 4B
0	0.021877	0.048265	0.028466	0.018443	0.021177	0.03099	0.026713	0.02063
10	0.013502	0.015392	0.013876	0.035024	0.019431	0.020178	0.013343	0.018957
20	0.013632	0.020421	0.018904	0.026641	0.01862	0.03076	0.024717	0.028522
30	0.029192	0.017304	0.010574	0.043958	0.019907	0.04001	0.012563	0.027382
40	0.016245	0.026662	0.011462	0.021138	0.019501	0.017354	0.012033	0.022181
50	0.018662	0.004557	0.024097	0.029809	0.025981	0.039444	0.019335	0.030787
60	0.03071	0.032115	0.014249	0.016043	0.010421	0.018755	0.019598	0.040236
70	0.037802	0.046291	0.023749	0.01034	0.013688	0.015146	0.007445	0.017943
80	0.025822	0.00383	0.007198	0.02201	0.009356	0.013617	0.013843	0.007208
90	0.012471	0.023469	0.019898	0.021838	0.008924	0.020287	0.0388	0.025076
100	0.02501	0.004145	0.019911	0.012248	0.015431	0.024949	0.028394	0.023468
110	0.014463	0.04922	0.016809	0.005825	0.011247	0.012626	0.042309	0.01606
120	0.019499	0.010225	0.042366	0.026218	0.02454	0.037504	0.01892	0.015138
130	0.007317	0.028183	0.038337	0.030352	0.012487	0.033474	0.024198	0.014944
140	0.017211	0.007047	0.024997	0.026367	0.014262	0.020946	0.040347	0.021301
150	0.028227	0.004815	0.023072	0.021884	0.008675	0.01693	0.019972	0.01918
160	0.003768	0.023077	0.005625	0.019288	0.018706	0.016084	0.022449	0.017395
170	0.020405	0.011148	0.018546	0.022501	0.008745	0.021707	0.00746	0.019397
180	0.013718	0.035459	0.032036	0.017948	0.010041	0.026898	0.024464	0.028335
190	0.01356	0.038081	0.040561	0.033326	0.019282	0.035136	0.019262	0.044365
200	0.011296	0.008807	0.009599	0.032772	0.027546	0.022725	0.017744	0.045889
210	0.01412	0.01217	0.027301	0.030583	0.02276	0.018529	0.020394	0.008923
220	0.006633	0.013266	0.02426	0.018961	0.020383	0.02993	0.008438	0.009911
230	0.008474	0.019765	0.02666	0.033931	0.010695	0.015359	0.011528	0.021652
240	0.009245	0.027978	0.031832	0.010372	0.028261	0.021727	0.01583	0.020508
250	0.012336	0.01185	0.032319	0.024881	0.063199	0.023428	0.026463	0.019066
260	0.015415	0.021135	0.012817	0.036772	0.045111	0.020488	0.034041	0.019164
270	0.013197	0.006772	0.016069	0.020802	0.016996	0.016712	0.021818	0.033289
280	0.019275	0.0253	0.028983	0.024483	0.023632	0.022628	0.018596	0.019426
290	0.016283	0.030371	0.037385	0.062693	0.044724	0.039947	0.013421	0.058095
300	0.04356	0.048814	0.016166	0.014793	0.019671	0.01822	0.03902	0.05183
310	0.051281	0.032564	0.011583	0.019056	0.032194	0.029213	0.030856	0.018386
320	0.053976	0.018337	0.020741	0.066591	0.036583	0.026205	0.015852	0.064181
330	0.066619	0.044247	0.022956	0.052029	0.036111	0.013017	0.013025	0.070293
340	0.032637	0.016921	0.020744	0.061658	0.003968	0.032904	0.023593	0.048928
350	0.018603	0.013037	0.017618	0.059161	0.019549	0.020103	0.020041	0.041196
360	0.029516	0.007554	0.023545	0.011578	0.039312	0.022	0.022525	0.019426
370	0.012739	0.011704	0.013647	0.028587	0.019428	0.028424	0.019284	0.027332
380	0.016288	0.012729	0.012683	0.041389	0.019041	0.033587	0.042169	0.058043
390	0.030404	0.034589	0.010248	0.053183	0.016816	0.033701	0.037522	0.045345
400	0.024933	0.033103	0.005516	0.066749	0.020852	0.037805	0.024683	0.041432
410	0.03471	0.024533	0.034968	0.094245	0.037696	0.041282	0.026098	0.024438
420	0.032473	0.023716	0.022892	0.0165	0.028775	0.011575	0.03578	0.020011
430	0.024434	0.011012	0.027155	0.018331	0.023512	0.020808	0.028887	0.029673
440	0.008054	0.030399	0.021603	0.040817	0.010838	0.02502	0.031769	0.043664
450	0.019745	0.048045	0.035451	0.027177	0.01783	0.0257	0.025624	0.035161
460	0.029443	0.024092	0.026391	0.026797	0.013246	0.039555	0.008662	0.037654
470	0.026051	0.032656	0.032597	0.039141	0.039737	0.026443	0.042226	0.031853
480	0.023373	0.014476	0.019612	0.047592	0.021902	0.03613	0.041888	0.059481
490	0.044174	0.030358	0.037846	0.028454	0.024141	0.021481	0.026235	0.034679
500	0.037237	0.026626	0.01956	0.034766	0.013553	0.033228	0.063319	0.037195
510	0.012327	0.047275	0.008931	0.037551	0.017996	0.043168	0.056696	0.040037
520	0.04976	0.037973	0.053168	0.038138	0.031108	0.017668	0.050995	0.038251
530	0.070803	0.041144	0.049994	0.018306	0.025333	0.038403	0.03176	0.036709
540	0.064044	0.034846	0.02148	0.042086	0.033302	0.059215	0.026394	0.035716
550	0.008052	0.03064	0.050181	0.021738	0.023524	0.013693	0.011555	0.021145
560	0.053928	0.039577	0.066415	0.048715	0.014171	0.024545	0.028977	0.045914
570	0.019549	0.015281	0.047285	0.033629	0.017774	0.030646	0.045643	0.038891
580	0.036527	0.017974	0.043471	0.042146	0.020993	0.044456	0.026355	0.028292
590	0.031859	0.021673	0.032907	0.052803	0.011189	0.051394	0.043146	0.039134
600	0.016938	0.036696	0.033907	0.041809	0.024277	0.036102	0.016698	0.031113
610	0.054339	0.048347	0.018105	0.029747	0.034958	0.018587	0.016032	0.021065
620	0.031772	0.025072	0.085314	0.065251	0.01397	0.048062	0.035947	0.070199
630	0.053551	0.030766	0.044851	0.039339	0.019046	0.02394	0.02659	0.057613
640	0.053601	0.010461	0.01779	0.012554	0.017704	0.021336	0.035603	0.028271
650	0.054033	0.04949	0.065888	0.033735	0.033838	0.015073	0.040847	0.017513
660	0.084553	0.037461	0.070296	0.021429	0.016396	0.014183	0.014715	0.022616
670	0.068962	0.014475	0.036777	0.0408	0.024724	0.034788	0.057244	0.037492
680	0.026461	0.032369	0.025488	0.031443	0.040795	0.040497	0.049286	0.01497
690	0.01996	0.009607	0.041705	0.019792	0.012066	0.012596	0.02936	0.028046
700	0.028328	0.036695	0.040942	0.024532	0.041132	0.03377	0.040192	0.023855
710	0.025598	0.026358	0.012574	0.009505	0.020926	0.02229	0.041253	0.021357
720	0.021331	0.022985	0.033299	0.022815	0.023405	0.022249	0.006694	0.026135
730	0.038337	0.034681	0.032124	0.014178	0.026433	0.013767	0.029215	0.021171
740	0.052795	0.056881	0.029767	0.046331	0.052121	0.040085	0.030078	0.050468
750	0.028367	0.017671	0.03611	0.074866	0.018842	0.037792	0.030544	0.04424
760	0.021285	0.032199	0.041725	0.035988	0.025106	0.027696	0.039221	0.012773
770	0.039154	0.029421	0.033198	0.034205	0.040889	0.036722	0.055488	0.038845
780	0.027984	0.055462	0.03397	0.020367	0.02916	0.031729	0.057132	0.041738
790	0.064261	0.027953	0.027419	0.039499	0.02357	0.041995	0.016348	0.040876
800	0.047954	0.027907	0.029358	0.036758	0.036971	0.027536	0.051656	0.033894
810	0.025251	0.043249	0.051449	0.067409	0.040876	0.027793	0.038303	0.045903
820	0.061946	0.035895	0.045804	0.051728	0.020395	0.017645	0.039446	0.037891
830	0.041421	0.03929	0.040987	0.037435	0.037394	0.035379	0.026037	0.038012
840	0.02264	0.038375	0.053782	0.049606	0.045366	0.037675	0.024619	0.029136
850	0.066762	0.04335	0.056524	0.055028	0.024702	0.033837	0.007916	0.044601
860	0.067963	0.043549	0.035859	0.041837	0.041483	0.048251	0.048218	0.069904
870	0.063964	0.022741	0.041244	0.009993	0.036201	0.029969	0.047005	0.07449
880	0.045997	0.030146	0.033442	0.012399	0.023077	0.026291	0.016786	0.027022
890	0.025204	0.035992	0.034254	0.024853	0.014594	0.034131	0.030183	0.060978
900	0.019306	0.022036	0.020253	0.028588	0.024073	0.018314	0.029229	0.018717
910	0.030505	0.024413	0.041612	0.019448	0.022538	0.021704	0.029663	0.040542
920	0.017106	0.020886	0.012368	0.039598	0.031878	0.032336	0.032021	0.02495
930	0.034364	0.024135	0.052438	0.029902	0.048762	0.045289	0.035232	0.029371
940	0.022326	0.040937	0.063313	0.03415	0.015696	0.01115	0.037146	0.050966
950	0.031588	0.032159	0.027773	0.017234	0.032119	0.027951	0.027774	0.039563
960	0.041373	0.013639	0.03946	0.026672	0.011263	0.023875	0.020359	0.021316
970	0.045979	0.024052	0.025728	0.024704	0.023643	0.028917	0.031121	0.026372
980	0.010619	0.038234	0.020108	0.034962	0.031261	0.038493	0.010649	0.027085
990	0.051015	0.025654	0.026266	0.029565	0.027894	0.030031	0.029741	0.00671
1000	0.046361	0.015191	0.024958	0.039571	0.032609	0.03319	0.060277	0.045714
1010	0.058397	0.048463	0.046416	0.044587	0.03259	0.021556	0.043624	0.032794
1020	0.068475	0.012748	0.066568	0.07226	0.036953	0.046919	0.019636	0.069988
1030	0.031921	0.055615	0.04079	0.051872	0.03743	0.041169	0.010062	0.057392
1040	0.053805	0.044188	0.027487	0.037132	0.02583	0.034257	0.024964	0.016615
1050	0.028572	0.034698	0.058578	0.027851	0.033165	0.073115	0.018598	0.012634
1060	0.043928	0.020415	0.063281	0.033924	0.031562	0.076163	0.014025	0.029797
1070	0.049714	0.020267	0.03206	0.041281	0.039817	0.043134	0.021098	0.025288
1080	0.018803	0.015336	0.02895	0.073731	0.022981	0.017182	0.008793	0.015973
1090	0.025362	0.021185	0.042219	0.055469	0.026714	0.025114	0.034735	0.031472
1100	0.034388	0.030394	0.013228	0.042838	0.041047	0.055071	0.049623	0.040177
1110	0.01864	0.057671	0.052371	0.02913	0.028879	0.063978	0.021564	0.095418
1120	0.025692	0.038408	0.03266	0.034984	0.024989	0.029765	0.021517	0.07375
1130	0.028589	0.017333	0.015886	0.023422	0.006978	0.019735	0.034566	0.019342
1140	0.033631	0.045784	0.015109	0.024027	0.030563	0.035106	0.027559	0.035063
1150	0.010067	0.027647	0.040785	0.03049	0.023191	0.059485	0.03353	0.030997
1160	0.039412	0.022673	0.038508	0.040345	0.022555	0.009917	0.057372	0.020771
1170	0.031821	0.027555	0.043068	0.020055	0.008158	0.027918	0.032365	0.009306
1180	0.015424	0.02356	0.021711	0.03225	0.021662	0.017818	0.019076	0.035277
1190	0.020536	0.023363	0.009718	0.032535	0.014643	0.021812	0.016131	0.034161
1200	0.024358	0.021694	0.019818	0.028301	0.011632	0.022686	0.005553	0.012705
1210	0.039431	0.031514	0.00965	0.039573	0.018002	0.019109	0.033442	0.037841
1220	0.043648	0.050528	0.037835	0.060261	0.047002	0.03949	0.053661	0.068326
1230	0.022024	0.045915	0.01218	0.076662	0.02797	0.026776	0.031012	0.023245
1240	0.007479	0.010443	0.012843	0.038963	0.016643	0.036788	0.018044	0.02485
1250	0.023452	0.05902	0.041226	0.098273	0.029552	0.032682	0.013583	0.030217
1260	0.021983	0.065255	0.024342	0.060995	0.015811	0.022605	0.011152	0.042503
1270	0.023335	0.029542	0.030633	0.036929	0.026844	0.036276	0.022834	0.031528
1280	0.027385	0.017762	0.020418	0.025952	0.018724	0.027678	0.030386	0.028815
1290	0.041854	0.055692	0.028332	0.027362	0.035058	0.02216	0.041428	0.065405
1300	0.025213	0.025658	0.027856	0.050338	0.017723	0.020024	0.059013	0.087699
1310	0.045627	0.016443	0.028374	0.024452	0.031265	0.031024	0.021977	0.061483
1320	0.03512	0.028798	0.043872	0.032264	0.045518	0.047256	0.034581	0.039979
1330	0.038456	0.026345	0.072422	0.039459	0.055262	0.063784	0.024819	0.03682
1340	0.016778	0.053691	0.043066	0.015624	0.013837	0.020703	0.030921	0.035146
1350	0.061642	0.03156	0.049569	0.033975	0.017266	0.014842	0.020913	0.04499
1360	0.036589	0.025703	0.03872	0.028546	0.011417	0.017547	0.007697	0.029749
1370	0.024038	0.008359	0.024456	0.012461	0.030191	0.018505	0.011388	0.02383
1380	0.047961	0.026646	0.034539	0.01725	0.027356	0.019781	0.038272	0.053202
1390	0.024834	0.058904	0.025682	0.048576	0.024765	0.025359	0.034076	0.057349
1400	0.020814	0.030924	0.016859	0.034486	0.012016	0.029957	0.010012	0.032369
1410	0.040408	0.006656	0.043406	0.013582	0.010079	0.033768	0.013335	0.060859
1420	0.038216	0.027392	0.044588	0.022267	0.05315	0.027463	0.00435	0.037265
1430	0.022343	0.025456	0.025572	0.018765	0.036593	0.025777	0.042288	0.077668
1440	0.021914	0.017562	0.063115	0.015087	0.018998	0.030271	0.025941	0.056534
1450	0.054707	0.02733	0.04931	0.023641	0.021957	0.035563	0.039479	0.003597
1460	0.01168	0.027744	0.026067	0.033563	0.010841	0.007201	0.07774	0.024775
1470	0.025904	0.046165	0.036296	0.019096	0.00905	0.013189	0.051786	0.037943
1480	0.025012	0.035287	0.030688	0.059303	0.012345	0.020882	0.03167	0.033509
1490	0.01962	0.029399	0.027647	0.062901	0.024465	0.036283	0.058472	0.048904
1500	0.026134	0.050974	0.037594	0.054569	0.022208	0.011444	0.073672	0.032185
1510	0.029108	0.055665	0.034817	0.025559	0.034958	0.04943	0.042241	0.051569
1520	0.029073	0.042449	0.031378	0.031468	0.047157	0.062806	0.019494	0.05233
1530	0.039188	0.04572	0.052356	0.048687	0.030845	0.016959	0.05176	0.03831
1540	0.039106	0.032389	0.06097	0.056439	0.013956	0.021182	0.053852	0.060327
1550	0.065128	0.069614	0.046689	0.066814	0.023438	0.03614	0.065778	0.074905
1560	0.068835	0.040466	0.053415	0.061098	0.020735	0.03138	0.039429	0.042766
1570	0.037616	0.023876	0.036939	0.085871	0.024111	0.022826	0.037688	0.028729
1580	0.050984	0.039245	0.017434	0.063491	0.007366	0.023122	0.023583	0.037108
1590	0.025081	0.03454	0.020732	0.035298	0.014173	0.012282	0.026867	0.049742
1600	0.026635	0.044098	0.03135	0.031972	0.016524	0.014446	0.021546	0.054881
1610	0.018537	0.023787	0.06046	0.043077	0.023087	0.028809	0.015617	0.046071
1620	0.040899	0.036563	0.058347	0.043077	0.038482	0.037848	0.039334	0.05165
1630	0.051421	0.039966	0.06028	0.023847	0.029599	0.040109	0.020723	0.049719
1640	0.027349	0.031333	0.050629	0.037322	0.047067	0.076988	0.013527	0.032944
1650	0.030855	0.078133	0.032977	0.048254	0.029664	0.026044	0.0489	0.041394
1660	0.031394	0.016816	0.031317	0.048251	0.031385	0.010431	0.030473	0.041394
1670	0.018744	0.013505	0.017757	0.066137	0.037095	0.025335	0.018021	0.051645
1680	0.014701	0.020637	0.01953	0.081554	0.037903	0.040336	0.045972	0.063089
1690	0.019274	0.022083	0.013221	0.042758	0.039528	0.040831	0.025778	0.08325
1700	0.009238	0.033372	0.012199	0.079669	0.035419	0.041158	0.024886	0.067865
1710	0.031361	0.023511	0.02144	0.089377	0.029805	0.038855	0.033342	0.056427
1720	0.027785	0.036953	0.009928	0.047286	0.051654	0.045058	0.023684	0.108281
1730	0.027199	0.030681	0.020224	0.068297	0.059719	0.063932	0.028957	0.082821
1740	0.035887	0.045483	0.036676	0.03446	0.042399	0.043997	0.036585	0.029425
1750	0.028472	0.022931	0.047319	0.045803	0.039818	0.018462	0.019816	0.040185
1760	0.021926	0.06746	0.059544	0.067732	0.047143	0.052168	0.05437	0.087415
1770	0.013312	0.061089	0.047169	0.04829	0.046065	0.055079	0.046088	0.05919
1780	0.017717	0.021231	0.018318	0.035344	0.02689	0.031466	0.03575	0.057998
1790	0.031395	0.021023	0.033126	0.016451	0.017761	0.037404	0.012434	0.041135
1800	0.035634	0.032505	0.038115	0.053394	0.029104	0.023208	0.02358	0.044128
1810	0.051275	0.05983	0.041499	0.042715	0.016423	0.019406	0.011911	0.04789
1820	0.03634	0.04113	0.034393	0.011537	0.02575	0.032612	0.027637	0.037281
1830	0.016652	0.031434	0.018841	0.036422	0.026048	0.030649	0.03181	0.061654
1840	0.016192	0.014992	0.021456	0.062434	0.011321	0.015886	0.021067	0.031452
1850	0.013586	0.018547	0.038904	0.067339	0.016607	0.007544	0.028374	0.039914
1860	0.022956	0.020107	0.027638	0.022153	0.025145	0.024495	0.036169	0.063261
1870	0.056765	0.018443	0.01335	0.069582	0.017802	0.018819	0.030903	0.040483
1880	0.040694	0.017082	0.016905	0.029195	0.03122	0.018216	0.041057	0.013025
1890	0.013358	0.010638	0.027173	0.034405	0.046451	0.020921	0.011744	0.038562
1900	0.012454	0.012372	0.035262	0.043451	0.030875	0.039519	0.032267	0.047219
1910	0.019792	0.014718	0.033864	0.04614	0.020117	0.01706	0.029631	0.070643
1920	0.025302	0.011528	0.040987	0.067246	0.024735	0.023292	0.013116	0.022897
1930	0.044505	0.013151	0.061861	0.06486	0.009473	0.015861	0.025656	0.021965
1940	0.040131	0.019508	0.042605	0.047434	0.016374	0.012002	0.025289	0.036404
1950	0.025366	0.020167	0.03424	0.055431	0.021625	0.010207	0.02443	0.044615
1960	0.015288	0.015983	0.021984	0.078574	0.019046	0.013221	0.07057	0.068211

## Sheet: Fig 3C
A[KT] Spc105 RNAi Meiosis I (degrees)
time (sec)	chr XY	chr 2	chr 3	chr 4
0	104	162	128	30
10	105	158	128	17
20	113	167	127	23
30	117	169	123	27
40	123	165	120	34
50	110	165	120	29
60	111	157	117	30
70	123	170	117	25
80	126	174	114	27
90	122	175	114	21
100	122	159	116	17
110	120	163	117	13
120	113	157	112	13
130	116	164	107	2
140	128	172	104	4
150	117	173	105	4
160	122	172	104	10
170	127	168	105	16
180	119	170	101	8
190	130	167	100	8
200	134	167	95	12
210	145	166	99	13
220	135	163	98	8
230	139	159	101	21
240	138	151	102	20
250	131	142	106	25
260	118	145	103	18
270	104	142	105	6
280	109	138	103	35
290	103	148	104	6
300	108	150	106	9
310	113	151	114	19
320	109	148	114	13
330	102	143	111	30
340	98	135	108	32
350	115	128	105	11
360	107	131	110	10
370	112	129	104	8
380	116	136	106	7
390	118	143	105	16
400	113	133	108	29
410	116	126	104	152
420	110	135	99	166
430	116	135	102	166
440	121	134	107	147
450	123	138	100	154
460	112	133	100	140
470	109	137	101	131
480	121	143	102	152
490	121	146	98	121
500	129	149	104	148
510	136	149	103	158
520	147	146	104	160
530	135	150	105	162
540	146	140	114	149
550	154	136	120	155
560	145	140	101	159
570	138	143	84	177
580	144	141	82	175
590	141	127	80	168
600	134	123	79	162
610	106	119	68	170
620	119	117	67	171
630	141	119	87	156
640	140	108	83	164
650	136	106	98	149
660	123	109	116	137
670	128	110	135	144
680	129	91	137	152
690	126	96	135	146
700	124	101	131	151
710	115	97	129	140
720	118	82	137	140
730	115	105	138	133
740	148	100	145	148
750	142	114	159	168
760	125	111	160	153
770	117	84	148	139
780	140	88	145	140
790	148	77	143	149
800	147	82	122	145
810	151	70	121	136
820	134	79	122	98
830	141	69	114	131
840	137	88	124	130
850	140	73	134	97
860	144	74	125	134
870	154	74	120	109
880	149	84	119	62
890	152	79	110	73
900	141	86	110	136
910	141	92	111	69
920	140	99	101	91
930	142	92	101	81
940	141	88	108	102
950	143	110	134	151
960	132	105	128	143
970	125	98	105	153
980	119	101	103	160
990	111	114	103	158
1000	115	125	87	135
1010	98	134	86	142
1020	97	122	91	118
1030	108	122	83	137
1040	117	137	66	102
1050	123	139	69	123
1060	153	137	74	115
1070	162	146	68	106
1080	166	148	72	130
1090	165	141	64	165
1100	160	156	74	150
1110	152	137	80	142
1120	127	137	56	23
1130	132	133	55	16
1140	115	110	72	17
1150	136	94	70	3
1160	148	102	56	28
1170	145	101	66	56
1180	136	99	65	20
1190	143	97	66	12
1200	155	112	74	35
1210	151	105	76	34
1220	156	125	86	23
1230	155	116	93	127
1240	141	109	82	168
1250	137	116	90	146
1260	137	134	103	35
1270	136	145	99	11
1280	141	152	95	30
1290	136	165	115	11
1300	150	145	127	47
1310	149	140	130	102
1320	141	151	126	145
1330	148	162	147	154
1340	146	165	146	133
1350	140	177	136	161
1360	150	170	137	147
1370	146	161	139	164
1380	141	171	154	153
1390	137	173	144	102
1400	137	163	149	124
1410	138	163	137	119
1420	132	168	125	16
1430	135	149	128	88
1440	139	134	136	134
1450	143	129	157	162
1460	151	120	143	110
1470	146	93	147	169
1480	147	78	138	151
1490	143	77	141	109
1500	146	57	137	69
1510	149	33	146	67
1520	140	25	136	143
1530	147	40	152	154
1540	142	58	148	134
1550	142	83	156	92
1560	145	110	141	97
1570	147	129	149	94
1580	147	120	147	55
1590	135	99	141	67
1600	147	113	147	74
1610	133	113	133	114
1620	126	109	114	108
1630	136	98	117	92
1640	129	103	134	105
1650	133	96	127	91
1660	130	81	113	95
1670	121	76	109	98
1680	115	77	114	105
1690	128	74	118	102
1700	129	73	123	81
1710	137	66	121	123
1720	142	91	113	133
1730	153	76	105	133
1740	144	61	100	132
1750	146	64	116	135
1760	137	74	128	155
1770	151	82	143	116
1780	158	88	145	134
1790	149	91	150	145
1800	124	85	162	152
1810	120	89	157	129
1820	115	85	157	154
1830	107	61	142	159
1840	117	61	149	145
1850	115	68	133	128
1860	112	47	135	97
1870	115	55	118	102
1880	112	44	102	130
1890	119	51	105	116
1900	137	51	100	144
1910	139	52	103	119
1920	142	45	110	113
1930	149	59	96	99
1940	147	58	119	85
1950	154	62	115	70
1960	150	50	116	66

## Sheet: Fig 3D
D[KT] Spc105 RNAi Meiosis I (µm)
time (sec)	XY	chr 2	chr 3	chr 4
0	2.46112	2.67918	5.95933	1.29261
10	2.34096	2.48155	6.0012	1.12281
20	2.17401	2.26214	6.21701	1.33679
30	2.17298	2.35107	6.22064	1.14651
40	2.38841	2.32877	6.40593	0.987521
50	2.30416	2.02394	6.46172	1.09998
60	2.48275	2.13484	6.02642	1.22678
70	2.11011	2.09668	6.35638	1.26842
80	2.44031	1.95661	5.9063	1.31572
90	2.44097	2.25546	6.10524	1.59867
100	2.52316	2.86183	5.75812	1.65118
110	2.56248	2.53483	5.53688	1.5052
120	2.6221	2.53304	5.79306	1.66137
130	2.26338	2.9232	6.1765	1.47997
140	2.35686	3.14625	6.12746	1.41168
150	2.19412	3.29868	5.97217	1.62312
160	2.3823	2.91839	5.6429	1.53877
170	2.30962	3.08366	5.94604	1.23629
180	2.00951	3.02985	6.06163	1.41767
190	1.86034	2.85954	5.86068	1.26052
200	2.14291	2.33965	5.90804	1.68385
210	2.29202	2.78019	6.11305	1.93278
220	2.22376	2.46455	5.93395	2.17691
230	2.31426	2.51908	6.44811	2.04211
240	2.69241	2.2566	6.46116	1.83947
250	2.74822	2.37469	5.89238	1.88276
260	2.80264	2.12209	6.06127	2.04862
270	2.74971	2.25844	5.94189	2.20832
280	2.79119	2.42853	6.23242	2.12958
290	2.73761	2.49334	6.36365	2.03852
300	3.04963	2.27745	6.56859	1.89183
310	2.19326	2.6979	6.35534	1.44095
320	2.84325	2.5079	6.41948	1.73019
330	2.75873	2.58029	5.80749	1.5394
340	2.38922	2.30961	5.80122	1.66826
350	2.5024	2.59648	5.47922	1.42484
360	2.52698	2.71504	5.45809	1.37933
370	2.27442	2.78736	5.43587	1.42427
380	2.40825	2.99699	5.57391	1.47325
390	2.13201	3.29276	5.49601	1.14996
400	2.27231	3.25368	5.03435	1.29087
410	2.3895	3.20323	5.16791	0.891812
420	2.34554	3.18503	4.75252	0.679374
430	2.02495	2.78156	4.4599	0.93123
440	2.06999	2.86627	4.03708	1.00122
450	1.9094	3.11869	3.98211	1.0129
460	2.03912	3.27007	3.78671	0.921794
470	2.16057	2.51824	3.45519	0.967943
480	2.21245	2.41768	3.79172	1.05269
490	1.88455	2.32725	4.14131	0.864274
500	1.98165	2.36644	4.00044	0.99218
510	1.96986	2.25315	3.63681	1.15684
520	2.20092	2.49764	3.73828	1.17687
530	1.99638	2.4864	3.93144	1.40458
540	1.57014	2.11163	3.99173	1.13471
550	1.86998	2.12554	3.93906	1.34791
560	1.98982	2.40826	3.80521	1.2373
570	1.7751	2.31885	3.62537	1.24452
580	1.84579	2.67168	3.34345	1.3935
590	1.63255	2.39272	3.52853	1.37171
600	1.20015	2.5891	3.44617	1.32356
610	1.12608	2.18355	3.80232	1.28325
620	1.14269	2.02181	3.93727	1.34503
630	1.11383	2.37034	3.58001	1.18815
640	1.17575	2.53269	3.78383	1.08212
650	1.23456	2.15021	4.02707	1.09384
660	1.59997	1.87897	3.93886	1.02324
670	1.39117	2.11585	4.29778	1.09308
680	1.39941	2.24124	4.12786	1.2185
690	1.38118	1.9493	4.08035	1.08997
700	1.25839	1.97939	3.75989	1.2036
710	1.21674	1.85879	3.92132	1.17428
720	1.25455	1.86531	3.79856	1.08672
730	1.07667	2.09152	3.60211	0.948182
740	0.927143	2.21675	3.52819	1.2913
750	0.922628	1.96273	3.65411	0.883469
760	1.04594	2.01974	3.51867	1.14666
770	0.922562	2.17546	3.20994	0.931882
780	1.03633	1.84428	3.36019	1.18252
790	0.948742	2.25914	3.26499	1.11146
800	1.05972	2.11665	2.90291	1.16902
810	1.16975	2.01846	2.95506	1.0457
820	1.30869	2.3786	3.07642	1.03791
830	1.20868	2.34699	2.90306	0.835317
840	1.291	2.36453	2.95313	0.675411
850	1.44144	2.35199	2.93383	0.881293
860	1.42413	2.57625	2.88352	1.01267
870	1.43243	2.4719	2.9466	0.905352
880	1.41833	2.18678	2.80577	0.589311
890	1.44368	2.22141	2.97387	0.430338
900	1.41091	2.31657	2.88784	0.928806
910	1.46505	2.34418	2.78648	0.608091
920	1.51675	2.45518	2.76954	0.740803
930	1.49593	2.44789	2.80136	0.930651
940	1.48114	2.44594	2.7547	0.701189
950	1.48394	2.49295	2.68062	0.949393
960	1.40208	2.68555	2.80669	1.01924
970	1.45159	2.52727	2.66085	1.0994
980	1.4512	2.46407	2.61904	1.11127
990	1.43377	2.40755	2.76161	0.91827
1000	1.3629	2.56761	2.6471	0.830502
1010	1.45898	2.51148	2.61432	0.833012
1020	1.37379	2.48881	2.82242	0.803
1030	1.36864	2.59868	2.74612	0.887225
1040	1.36237	2.69261	2.6501	0.630834
1050	1.38629	2.4625	2.63848	0.930288
1060	1.4643	2.47598	2.44496	0.785777
1070	1.39311	2.49665	2.59359	1.06602
1080	1.3374	2.46382	2.64849	1.00617
1090	1.41118	2.5027	2.48661	1.09257
1100	1.48874	2.42738	2.52619	0.965242
1110	1.54702	2.30519	2.47307	0.946436
1120	1.35329	2.15458	2.5711	0.78894
1130	1.4345	2.1813	2.55528	0.824398
1140	1.21346	1.89367	2.4632	0.83968
1150	1.43575	2.07654	2.51812	0.966987
1160	1.5161	2.04574	2.64869	0.93791
1170	1.57459	1.90316	2.55041	0.935677
1180	1.38505	1.92654	2.45055	0.934951
1190	1.54127	1.81135	2.47567	0.860084
1200	1.63241	2.07805	2.50349	0.938117
1210	1.5888	2.00046	2.3157	0.846949
1220	1.67657	2.23486	2.35016	0.747009
1230	1.5881	1.75779	2.23855	0.880581
1240	1.57601	1.91832	2.22185	0.883831
1250	1.50241	1.96822	2.24887	1.01208
1260	1.50395	2.1117	2.6493	0.884354
1270	1.48467	2.31351	2.21483	0.893151
1280	1.55629	2.31726	2.2672	0.833551
1290	1.50791	2.32313	2.21752	0.901471
1300	1.41022	2.29941	2.32601	0.980442
1310	1.41685	2.19638	2.31056	0.960925
1320	1.43828	2.21857	2.11498	0.806981
1330	1.56555	2.20635	2.48194	0.928634
1340	1.50545	2.22364	2.53441	0.796828
1350	1.57017	2.08491	2.25569	0.841825
1360	1.59418	2.11656	2.08188	0.982481
1370	1.57209	2.17393	2.36655	0.98912
1380	1.54504	2.10402	2.34519	0.979812
1390	1.50995	2.07297	2.3535	0.858349
1400	1.51092	1.94368	2.41527	0.717824
1410	1.53835	1.79679	2.38265	0.914907
1420	1.5133	1.88978	2.35284	0.867145
1430	1.72735	1.76867	2.41299	0.845539
1440	1.59971	1.6519	2.45232	0.796661
1450	1.63411	1.70835	2.25685	0.858307
1460	1.63058	1.80098	2.12115	0.79739
1470	1.59248	1.72085	2.007	0.821592
1480	1.6789	1.77634	2.10001	0.907628
1490	1.51319	1.75875	2.14472	0.810565
1500	1.56134	2.18421	1.95066	0.794146
1510	1.73206	2.14099	2.08549	0.846889
1520	1.67385	2.13896	2.00838	0.978345
1530	1.5565	1.93134	2.14058	1.01759
1540	1.67844	1.65298	1.92777	1.06963
1550	1.68233	1.49991	1.99812	1.04194
1560	1.68268	1.61975	1.66881	0.982055
1570	1.62106	1.54293	1.84304	0.923178
1580	1.60977	1.64315	1.59688	0.875305
1590	1.58163	1.50358	1.69042	0.752896
1600	1.69161	1.67819	1.69208	0.620693
1610	1.68633	1.90126	1.59472	0.731286
1620	1.42442	1.54735	1.54632	0.75
1630	1.62798	1.58693	1.45865	0.809035
1640	1.52663	1.90117	1.42692	0.840935
1650	1.63015	1.49628	1.34335	0.667358
1660	1.58854	1.52563	1.29143	0.64
1670	1.53402	1.62266	1.28911	0.629018
1680	1.46391	1.24993	1.25889	0.594207
1690	1.54374	1.44011	1.30569	0.460717
1700	1.46924	1.18569	1.3907	0.806824
1710	1.69137	1.41653	1.26776	1.04695
1720	1.59547	1.51235	1.41964	0.940086
1730	1.53547	1.31698	1.31093	0.796276
1740	1.69569	1.39931	1.40531	0.9741
1750	1.73151	1.41473	1.67203	0.928539
1760	1.74132	1.4351	1.75327	0.96289
1770	1.76032	1.45661	1.73522	0.93456
1780	1.77473	1.58358	1.72257	0.871617
1790	1.78233	1.61623	1.75776	0.827717
1800	1.71519	1.65672	1.8847	0.910879
1810	1.68498	1.74742	1.85245	0.893215
1820	1.78054	2.02163	1.64443	0.988675
1830	1.83122	1.97518	1.77581	1.00826
1840	1.82074	2.06205	1.78949	0.876993
1850	1.74142	1.98369	1.75234	0.816029
1860	1.79986	1.98394	1.89613	0.887609
1870	1.80977	1.92758	1.95497	0.995441
1880	1.8116	1.97192	1.71437	1.0593
1890	1.83189	1.70384	1.82413	1.09171
1900	2.01736	1.64174	2.2006	1.10631
1910	1.91686	1.74652	2.24375	0.983764
1920	1.85425	1.7225	2.15101	0.943653
1930	1.82368	1.67156	1.84645	1.16457
1940	1.87829	1.90665	1.97141	1.09456
1950	1.88653	1.83217	2.19855	1.06651
1960	1.7315	1.87056	2.14902	0.959214

## Sheet: Fig 3F
Duration from NEBD to decondensation (min)
cell #	control MI	control MII	Spc105 RNAi MI	Spc105 RNAi MII
cell 1	38	42.8	40.5	33
cell 2	52.3	36.8	37.5	32.25
cell 3	42.8	36.6	35.25	27
cell 4	43.2	47.2	33.75	41.25
cell 5	44.8	40.8	34.5	28.5
cell 6	36.7	45.5	37.5	33.75
cell 7	43.7	34	32.5	28.5
cell 8	46.8	36.8	37.5	31.5
cell 9	39.3	46.5	36.75	42.75
cell 10	35.3		38.25	36.75
cell 11	53		36
cell 12	40.5		31.5
cell 13			39
cell 14			39
cell 15			38.25
cell 16			39
cell 17			42

## Sheet: Fig 3G
Meiosis I					Meiosis II
Control		Spc105 RNAi			Control		Spc105 RNAi
no. of Cid-EGFP dots	no. of cells (%)	no. of Cid-EGFP dots	no. of cells (%)		no. of Cid-EGFP dots	no. of cells (%)	no. of Cid-EGFP dots	no. of cells (%)
0	0 (0)	0	0 (0)		0	0 (0)	0	1 (5.56)
1	0 (0)	1	0 (0)		1	0 (0)	1	3 (16.67)
2	0 (0)	2	1 (6.25)		2	0 (0)	2	3 (16.67)
3	0 (0)	3	3 (18.75)		3	0 (0)	3	6 (33.33)
4	8 (100)	4	5 (31.25)		4	17 (100)	4	0 (0)
5	0 (0)	5	2 (12.5)		5	0 (0)	5	2 (11.11)
6	0 (0)	6	5 (31.25)		6	0 (0)	6	2 (11.11)
7	0 (0)	7	0 (0)		7	0 (0)	7	1 (5.56)
8	0 (0)	8	0 (0)		8	0 (0)	8	0 (0)

## Sheet: Fig 4B
V[KT] Control Meiosis I (µm/sec)
time (sec)	chr X	chr Y	chr 2A	chr 2B	chr 3A	chr 3B	chr 4A	chr 4B
0	0.031137	0.0274	0.019158	0.01866	0.0380258	0.028268	0.032325	0.045861
10	0.024649	0.006704	0.015585	0.009363	0.0328494	0.020604	0.009345	0.033622
20	0.010204	0.01347	0.008642	0.009541	0.0388963	0.016516	0.007592	0.015556
30	0.011383	0.015884	0.020964	0.011266	0.0440255	0.016494	0.014758	0.029546
40	0.021676	0.023096	0.018453	0.020115	0.0327656	0.019996	0.015124	0.018278
50	0.027655	0.027017	0.016892	0.018054	0.0123319	0.025458	0.033166	0.036813
60	0.039398	0.019135	0.027367	0.016396	0.0141499	0.012779	0.030273	0.041013
70	0.032466	0.017256	0.020574	0.019539	0.0183558	0.016421	0.015137	0.053489
80	0.031408	0.024809	0.016651	0.018726	0.00959868	0.017441	0.018009	0.006439
90	0.018383	0.037197	0.022907	0.021321	0.0161956	0.01124	0.058296	0.038528
100	0.021066	0.021255	0.036648	0.028158	0.028162	0.012385	0.025313	0.034088
110	0.031331	0.006768	0.023071	0.017914	0.0322674	0.01802	0.021188	0.030002
120	0.042237	0.019232	0.018783	0.029897	0.0192505	0.021372	0.024919	0.027304
130	0.033486	0.021662	0.026155	0.030663	0.00388602	0.01805	0.02715	0.036065
140	0.017402	0.010082	0.011357	0.017644	0.0133428	0.012179	0.02452	0.039043
150	0.043878	0.014142	0.018841	0.024645	0.0312232	0.012883	0.029898	0.038827
160	0.016777	0.006318	0.018985	0.031339	0.0165047	0.02271	0.019291	0.02427
170	0.034727	0.00412	0.016514	0.007051	0.0150716	0.016	0.030441	0.024546
180	0.031027	0.005793	0.015436	0.024038	0.0353778	0.018978	0.017255	0.018116
190	0.007636	0.004249	0.019556	0.015683	0.0125246	0.016426	0.005868	0.044819
200	0.014887	0.008439	0.006268	0.027134	0.0300942	0.026944	0.016377	0.031353
210	0.026666	0.023786	0.008989	0.01743	0.0321148	0.015524	0.053374	0.049195
220	0.01476	0.033157	0.015652	0.029256	0.0138951	0.027066	0.068767	0.050137
230	0.048465	0.033231	0.015363	0.009798	0.0357825	0.017678	0.037883	0.044469
240	0.056031	0.016418	0.025543	0.017869	0.021944	0.02089	0.031801	0.0356
250	0.033584	0.019935	0.005684	0.008654	0.0132689	0.038906	0.02272	0.031468
260	0.04041	0.013682	0.010188	0.00972	0.0151106	0.043896	0.020822	0.025713
270	0.038888	0.007731	0.028356	0.026183	0.00808692	0.035366	0.015348	0.061649
280	0.025639	0.010993	0.036195	0.037795	0.0210813	0.023869	0.027173	0.024653
290	0.031244	0.011547	0.030819	0.036761	0.0406986	0.013891	0.043885	0.016868
300	0.018173	0.015365	0.01095	0.030698	0.0268469	0.016391	0.029166	0.01438
310	0.017822	0.015391	0.019568	0.011488	0.0237218	0.01464	0.043186	0.024568
320	0.01675	0.007998	0.012447	0.027684	0.0482624	0.018889	0.021728	0.0248
330	0.038486	0.017496	0.020999	0.017312	0.0566862	0.017561	0.024057	0.032172
340	0.027501	0.021739	0.017342	0.029477	0.0330755	0.010958	0.033035	0.012132
350	0.01386	0.017937	0.009192	0.034796	0.0524014	0.029355	0.034031	0.034217
360	0.046019	0.019568	0.018992	0.035729	0.0134305	0.014267	0.079052	0.074719
370	0.032469	0.023295	0.018295	0.013845	0.0350641	0.034596	0.050761	0.020201
380	0.033741	0.020462	0.023367	0.013328	0.0166285	0.055817	0.024191	0.01451
390	0.05501	0.009374	0.029066	0.044769	0.0649855	0.053768	0.032513	0.01008
400	0.049506	0.015472	0.037548	0.030156	0.016394	0.01739	0.016218	0.023662
410	0.033457	0.01404	0.044258	0.009181	0.0118512	0.008973	0.016362	0.010519
420	0.035673	0.027142	0.033359	0.025229	0.0247817	0.02509	0.009563	0.035086
430	0.017668	0.018462	0.048281	0.022663	0.0185096	0.023231	0.045341	0.024907
440	0.071212	0.014358	0.062601	0.026816	0.0260088	0.014315	0.024058	0.026629
450	0.041795	0.018578	0.050687	0.03843	0.0310913	0.014651	0.055548	0.01966
460	0.036207	0.030106	0.035214	0.014386	0.0744275	0.025542	0.043832	0.033037
470	0.033702	0.023017	0.029894	0.023281	0.059123	0.036701	0.046414	0.039072
480	0.027102	0.010611	0.022061	0.015359	0.0327645	0.043331	0.035302	0.025433
490	0.027356	0.018231	0.009686	0.015801	0.0210224	0.015394	0.011142	0.031218
500	0.005831	0.034315	0.027797	0.025126	0.0486298	0.022839	0.032838	0.034894
510	0.031589	0.026329	0.046104	0.037162	0.0249809	0.035498	0.026513	0.030293
520	0.012003	0.01524	0.008981	0.005785	0.0298609	0.056998	0.038164	0.04105
530	0.029028	0.023605	0.006091	0.036317	0.0230786	0.028592	0.024451	0.059308
540	0.046464	0.024428	0.031597	0.049347	0.0123664	0.02238	0.069037	0.041538
550	0.054231	0.033195	0.011031	0.031619	0.0421101	0.009824	0.057564	0.013722
560	0.032393	0.017571	0.019233	0.007123	0.013208	0.01252	0.039788	0.057619
570	0.05148	0.007729	0.011694	0.017028	0.0134392	0.019963	0.029433	0.035196
580	0.035132	0.023202	0.017182	0.017592	0.0444603	0.034448	0.066642	0.061135
590	0.042131	0.034101	0.022647	0.03677	0.0484266	0.022846	0.026158	0.033713
600	0.021885	0.017704	0.037994	0.029067	0.0322484	0.012848	0.006397	0.021839
610	0.021637	0.015383	0.032788	0.044887	0.0250317	0.045946	0.048902	0.025196
620	0.043484	0.022809	0.026471	0.062028	0.0756082	0.050156	0.04755	0.045051
630	0.026717	0.014696	0.04657	0.027135	0.0506816	0.025885	0.029847	0.028851
640	0.022332	0.021579	0.035007	0.035965	0.0163153	0.035102	0.049102	0.029089
650	0.011006	0.009955	0.048961	0.045584	0.0252548	0.013426	0.062134	0.034653
660	0.064936	0.010429	0.006383	0.011789	0.0156963	0.021437	0.042961	0.034739
670	0.065325	0.017547	0.021183	0.032884	0.0444328	0.011011	0.030338	0.018171
680	0.041854	0.025813	0.011555	0.008705	0.0361514	0.017878	0.031123	0.048958
690	0.053943	0.023672	0.018803	0.015227	0.00372713	0.018935	0.031015	0.058581
700	0.028677	0.015331	0.029587	0.018098	0.0281535	0.037551	0.050527	0.023893
710	0.048523	0.027087	0.034125	0.033325	0.0233218	0.01976	0.064206	0.027982
720	0.045623	0.022313	0.032705	0.049521	0.0370692	0.009391	0.039588	0.016754
730	0.05555	0.020402	0.030522	0.0193	0.00480121	0.014005	0.022702	0.042969
740	0.043494	0.027652	0.049256	0.029769	0.0381543	0.016555	0.028666	0.030397
750	0.016447	0.023533	0.019876	0.040562	0.0590603	0.019641	0.020427	0.054302
760	0.009657	0.028741	0.018362	0.012127	0.033458	0.026245	0.013291	0.010283
770	0.036713	0.017547	0.008364	0.060515	0.0306649	0.04183	0.062562	0.056145
780	0.046014	0.029886	0.01696	0.104635	0.0174266	0.052832	0.086931	0.048855
790	0.074032	0.050163	0.018674	0.071165	0.0461217	0.034731	0.050925	0.029731
800	0.041277	0.041023	0.027212	0.030039	0.0835605	0.044231	0.012692	0.031159
810	0.074765	0.051164	0.025789	0.030095	0.0926509	0.06516	0.033026	0.032851
820	0.033813	0.032205	0.049012	0.047024	0.0371019	0.040804	0.05068	0.022796
830	0.049598	0.020803	0.087424	0.024407	0.026812	0.008142	0.067557	0.040664
840	0.030045	0.039292	0.081468	0.07505	0.0730013	0.076684	0.043988	0.074835
850	0.089655	0.021753	0.053199	0.067068	0.0426878	0.059374	0.051983	0.055953
860	0.068913	0.027742	0.063971	0.055818	0.0828471	0.042116	0.106729	0.068967
870	0.088178	0.044297	0.054292	0.077617	0.0741406	0.055113	0.09177	0.06754
880	0.068181	0.071954	0.040318	0.034509	0.0460384	0.041988	0.087225	0.059357
890	0.030077	0.060817	0.054034	0.086476	0.0281856	0.059097	0.121859	0.100787
900	0.037403	0.03728	0.121975	0.065874	0.0227129	0.031273	0.046987	0.05037
910	0.031736	0.0261	0.075523	0.052967	0.0379137	0.022587	0.02019	0.01794
920	0.020671	0.035047	0.057551	0.045842	0.0416061	0.02529	0.05181	0.045694
930	0.013393	0.112229	0.042793	0.093739	0.0682507	0.044328	0.121534	0.06135
940	0.062542	0.069465	0.022063	0.099362	0.0239107	0.021936	0.11292	0.062333
950	0.075595	0.044872	0.032755	0.141865	0.0451984	0.01638	0.096557	0.033823
960	0.05905	0.054961	0.047693	0.023122	0.0468782	0.022817	0.068236	0.194923
970	0.039685	0.033449	0.024584	0.158119	0.013448	0.01946	0.053093	0.189838
980	0.028037	0.01989	0.093213	0.054616	0.066156	0.039574	0.067089	0.025044
990	0.02107	0.024451	0.118812	0.146981	0.0377393	0.040511	0.036266	0.086745
1000	0.042897	0.032764	0.076094	0.065081	0.0159578	0.044144	0.089115	0.081414
1010	0.021275	0.017543	0.07208	0.089093	0.0419044	0.07669	0.065183	0.042702
1020	0.063972	0.023171	0.070336	0.048152	0.0220229	0.025839	0.013815	0.044048
1030	0.095227	0.069773	0.030478	0.042653	0.0487165	0.042576	0.021048	0.070148
1040	0.014471	0.045514	0.024429	0.070472	0.0250706	0.032136	0.049538	0.09597
1050	0.080173	0.031847	0.049092	0.043265	0.0339058	0.026404	0.073696	0.111484
1060	0.014446	0.032374	0.025821	0.024065	0.0774423	0.100025	0.032968	0.092318
1070	0.08981	0.129718	0.032779	0.047761	0.0660901	0.128853	0.029579	0.021458
1080	0.077804	0.101556	0.024632	0.088889	0.0737477	0.103	0.088644	0.055989
1090	0.022048	0.019556	0.025944	0.042537	0.103898	0.043727	0.040492	0.03231
1100	0.024714	0.062061	0.024547	0.039919	0.0949361	0.036241	0.087988	0.057476
1110	0.011438	0.047382	0.044032	0.061955	0.0458222	0.047634	0.11281	0.024877
1120	0.047675	0.018209	0.05498	0.028488	0.0440573	0.038666	0.02328	0.031032
1130	0.077173	0.028316	0.042589	0.045038	0.0944695	0.077575	0.116749	0.103248
1140	0.077173	0.057976	0.06595	0.071908	0.0311252	0.050985	0.107463	0.092619
1150	0.079084	0.046256	0.028924	0.021975	0.0245082	0.025953	0.035594	0.067231
1160	0.033887	0.030807	0.022044	0.017054	0.0579016	0.030425	0.022336	0.008124
1170	0.029483	0.042846	0.038943	0.013759	0.0400195	0.008165	0.043362	0.031354
1180	0.03722	0.04525	0.015609	0.020266	0.00882674	0.034683	0.035327	0.032613
1190	0.036262	0.030845	0.024895	0.033813	0.0278755	0.029315	0.032013	0.038584
1200	0.071699	0.09707	0.082418	0.065536	0.0523924	0.044275	0.05772	0.065092
1210	0.048977	0.078158	0.070127	0.063843	0.0725401	0.071388	0.053076	0.051602
1220	0.034148	0.031736	0.036251	0.035251	0.0534844	0.052346	0.043973	0.025014
1230	0.028144	0.028838	0.020945	0.02838	0.0254265	0.049441	0.028968	0.036036
1240	0.047325	0.045763	0.018504	0.024682	0.0276781	0.035705	0.017844	0.029395
1250	0.023006	0.034596	0.026943	0.014908	0.0326448	0.007505	0.015541	0.004679
1260	0.014364	0.006579	0.018435	0.017594	0.0313492	0.031731	0.022865	0.010198
1270	0.036411	0.021531	0.030503	0.014642	0.0393567	0.037819	0.030218	0.02963
1280	0.039879	0.015368	0.010348	0.021243	0.0346768	0.04315	0.018617	0.005968
1290	0.036002	0.030195	0.011012	0.009267	0.0212631	0.027923	0.011132	0.013839
1300	0.015467	0.022972	0.024399	0.017021	0.00973064	0.012605	0.028208	0.011226
1310	0.031813	0.068922	0.035576	0.017778	0.0243665	0.017012	0.022768	0.024073
1320	0.006694	0.027184	0.017745	0.01713	0.0137482	0.018105	0.015831	0.019983
1330	0.016019	0.041549	0.012537	0.014463	0.00839055	0.02065	0.011847	0.008708
1340	0.019724	0.053658	0.022832	0.013884	0.0209392	0.012919	0.043479	0.023484
1350	0.048259	0.052384	0.044139	0.044221	0.0256414	0.028442	0.06597	0.054361
1360	0.045	0.052032	0.0696	0.048776	0.0435075	0.045979	0.037557	0.052286
1370	0.022898	0.022203	0.038471	0.036917	0.018321	0.042983	0.019891	0.025085
1380	0.01425	0.007744	0.011822	0.014629	0.0119019	0.012847	0.006257	0.034892
1390	0.014729	0.008457	0.027151	0.031425	0.0271799	0.025596	0.017614	0.031939
1400	0.025201	0.013591	0.033865	0.022658	0.0283327	0.018915	0.011877	0.033682
1410	0.037483	0.037657	0.033851	0.035898	0.0345963	0.033427	0.038903	0.034067
1420	0.022226	0.029422	0.029133	0.028033	0.0267619	0.020109	0.024484	0.027701
1430	0.009311	0.013649	0.00438	0.016987	0.00775747	0.02608	0.027667	0.020254
1440	0.020629	0.019379	0.008622	0.009593	0.00688251	0.022456	0.019739	0.020039
1450	0.019788	0.023714	0.020167	0.017791	0.0238434	0.01737	0.02708	0.01418
1460	0.021708	0.021372	0.010462	0.018038	0.0128421	0.020414	0.012695	0.018589
1470	0.023623	0.007504	0.034318	0.010277	0.0155636	0.003171	0.01683	0.012027
1480	0.015676	0.012154	0.016327	0.003767	0.0168698	0.01172	0.0189	0.010293
1490	0.028796	0.017179	0.041055	0.011906	0.0245679	0.005731	0.021469	0.010051
1500	0.019351	0.020903	0.026016	0.022043	0.0076696	0.012483	0.004582	0.020698
1510	0.011397	0.01106	0.012891	0.01446	0.0158448	0.010411	0.024015	0.013816
1520	0.025761	0.02826	0.03323	0.013402	0.0340802	0.016187	0.027416	0.02307
1530	0.029927	0.029039	0.012468	0.008295	0.0142681	0.015654	0.026455	0.017784
1540	0.007974	0.018012	0.013671	0.006874	0.0230348	0.010488	0.013108	0.020346
1550	0.018964	0.020698	0.005853	0.015716	0.0056715	0.016664	0.022865	0.021604
1560	0.014767	0.019472	0.032337	0.024959	0.0286161	0.026531	0.01979	0.026335
1570	0.020131	0.016951	0.026391	0.026632	0.0286929	0.019306	0.02584	0.020046
1580	0.032052	0.027436	0.029171	0.028544	0.0233239	0.034026	0.029007	0.018029
1590	0.007041	0.022554	0.011791	0.012266	0.015174	0.019711	0.010432	0.011391
1600	0.033935	0.030836	0.020769	0.017279	0.0169653	0.017311	0.018434	0.027009
1610	0.029833	0.024946	0.026385	0.021313	0.0257156	0.030461	0.016505	0.023042
1620	0.010141	0.013284	0.008724	0.019792	0.00706335	0.021123	0.014916	0.014399
1630	0.023102	0.027285	0.025601	0.026757	0.0247994	0.026853	0.025304	0.018066
1640	0.028068	0.023966	0.019298	0.008879	0.0194183	0.01592	0.024015	0.014376
1650	0.026112	0.027871	0.017121	0.019303	0.00938597	0.01569	0.017316	0.021417
1660	0.02173	0.02284	0.021459	0.013482	0.0277856	0.021205	0.023567	0.023856
1670	0.038646	0.038582	0.023799	0.021092	0.029869	0.017204	0.037174	0.021689
1680	0.046219	0.035726	0.030252	0.030452	0.0230188	0.023808	0.037981	0.019687
1690	0.025274	0.027195	0.028116	0.030176	0.0166823	0.018151	0.031815	0.014002
1700	0.031937	0.031501	0.028531	0.039362	0.0254098	0.020832	0.041704	0.029472
1710	0.013847	0.010285	0.018866	0.026895	0.0227767	0.023074	0.025891	0.020041
1720	0.012394	0.018641	0.030924	0.026879	0.0313935	0.028803	0.024645	0.02765
1730	0.023567	0.014969	0.027745	0.027572	0.0296973	0.024596	0.023343	0.023465
1740	0.009116	0.006115	0.006629	0.008847	0.00878416	0.001266	0.007448	0.005308
1750	0.016005	0.012831	0.014099	0.016428	0.021325	0.015175	0.015355	0.011966
1760	0.024091	0.022287	0.007122	0.013196	0.0171007	0.013767	0.006387	0.011899
1770	0.030701	0.024626	0.020534	0.01606	0.0337445	0.021142	0.023302	0.016323
1780	0.024818	0.019979	0.025085	0.017113	0.0320467	0.011191	0.023423	0.012549
1790	0.020543	0.02504	0.023866	0.017322	0.0263216	0.016407	0.012355	0.018289
1800	0.03687	0.036903	0.033058	0.031309	0.0497379	0.044305	0.024874	0.028328
1810	0.032238	0.029051	0.038471	0.0307	0.0436781	0.041849	0.026839	0.018461
1820	0.018259	0.0119	0.030037	0.024744	0.0187256	0.02347	0.018599	0.013126
1830	0.013566	0.013667	0.007964	0.009983	0.00354414	0.009105	0.016264	0.012251
1840	0.014547	0.013579	0.015965	0.007984	0.015228	0.009769	0.019391	0.020833
1850	0.01735	0.021538	0.01424	0.011755	0.0161819	0.024221	0.01565	0.020324
1860	0.009671	0.015248	0.018449	0.013436	0.0226078	0.025663	0.014025	0.019825
1870	0.028624	0.022255	0.031161	0.02524	0.0313086	0.029912	0.026875	0.031664
1880	0.031537	0.025604	0.031131	0.016316	0.0273608	0.025547	0.028303	0.018708
1890	0.017782	0.018024	0.01827	0.012193	0.014515	0.015948	0.022153	0.021339
1900	0.01883	0.01636	0.01089	0.010956	0.0165	0.017034	0.019571	0.012595
1910	0.011314	0.004284	0.015599	0.008658	0.0083497	0.006509	0.010835	0.009677
1920	0.010275	0.010374	0.016571	0.013503	0.0123527	0.013911	0.007934	0.017138
1930	0.026191	0.021602	0.022857	0.024379	0.0167088	0.01553	0.021151	0.024506
1940	0.026509	0.018004	0.034841	0.028449	0.0330558	0.024295	0.016108	0.01766
1950	0.025265	0.01841	0.039434	0.014374	0.0301703	0.008222	0.015468	0.003363
1960	0.009905	0.010128	0.022407	0.00603	0.0181752	0.006624	0.011934	0.014946
1970	0.029934	0.032466	0.033228	0.03622	0.036328	0.02686	0.035982	0.042004
1980	0.038232	0.043298	0.051694	0.043782	0.0402759	0.038091	0.041568	0.043169
1990	0.01888	0.017429	0.024297	0.023003	0.0225916	0.027727	0.019568	0.025904
2000	0.011998	0.01181	0.009426	0.00966	0.0138707	0.027504	0.009802	0.012114
2010	0.0216	0.019367	0.022797	0.012755	0.0323995	0.025702	0.013957	0.020114
2020	0.028467	0.022404	0.041218	0.023923	0.0431336	0.027822	0.035547	0.048404
2030	0.01928	0.019657	0.029091	0.027512	0.0277265	0.032013	0.029153	0.061002
2040	0.023986	0.029773	0.024371	0.035054	0.0285195	0.067144	0.035273	0.071422
2050	0.035661	0.054424	0.023464	0.064357	0.0327125	0.078214	0.041598	0.086559
2060	0.038434	0.051647	0.027323	0.064883	0.0368268	0.048717	0.048043	0.072111
2070	0.059949	0.054969	0.043834	0.062657	0.0508727	0.055843	0.071849	0.063765
2080	0.061807	0.067255	0.040089	0.065807	0.0556881	0.059834	0.071056	0.078857
2090	0.075213	0.058012	0.041201	0.062049	0.0686005	0.053778	0.064941	0.078803
2100	0.077789	0.042814	0.048288	0.04065	0.0593098	0.040224	0.067415	0.052769

## Sheet: Fig 4C
A[KT] Control Meiosis I (degrees)
time (sec)	chr XY	chr 2	chr 3	chr 4
0	144	103	93	111
10	147	103	92	113
20	158	104	86	124
30	157	104	85	111
40	152	103	80	109
50	154	101	83	111
60	139	102	84	141
70	130	105	88	173
80	125	109	91	175
90	127	111	91	177
100	142	108	87	160
110	135	107	97	162
120	143	110	100	140
130	148	106	87	125
140	154	100	95	107
150	143	105	92	128
160	150	105	94	129
170	140	108	102	145
180	154	107	97	161
190	148	106	95	114
200	155	103	91	118
210	145	105	96	109
220	137	105	96	60
230	144	110	94	66
240	141	108	88	68
250	153	108	92	65
260	156	107	98	89
270	140	110	106	125
280	135	111	100	164
290	144	117	95	146
300	130	116	88	121
310	130	116	95	125
320	136	120	89	146
330	139	116	85	116
340	140	117	77	83
350	142	117	80	87
360	151	111	83	58
370	143	113	83	87
380	142	111	69	100
390	121	111	70	112
400	105	102	66	118
410	94	107	65	105
420	91	108	66	111
430	95	108	69	129
440	73	110	67	144
450	66	107	62	136
460	83	103	63	101
470	65	103	47	83
480	40	103	63	61
490	47	103	67	75
500	51	100	63	59
510	69	96	51	46
520	67	101	69	53
530	67	96	61	81
540	59	109	66	68
550	95	113	66	44
560	77	118	67	10
570	73	113	73	24
580	55	115	63	24
590	27	113	74	13
600	22	120	71	35
610	29	120	74	16
620	29	123	82	24
630	48	129	85	12
640	51	133	69	19
650	56	129	72	18
660	45	119	68	41
670	35	124	71	73
680	52	124	81	32
690	56	124	80	87
700	63	123	79	100
710	66	115	88	71
720	71	128	86	61
730	69	133	79	87
740	105	129	88	105
750	97	141	97	53
760	90	135	102	48
770	85	134	99	51
780	107	119	95	69
790	74	111	73	90
800	85	96	64	92
810	78	113	49	110
820	74	96	48	88
830	60	111	60	72
840	120	120	50	134
850	73	119	61	119
860	37	126	57	108
870	23	109	31	76
880	22	116	22	69
890	24	103	14	51
900	31	91	12	25
910	23	123	16	21
920	30	123	9	16
930	38	68	13	15
940	151	63	9	2
950	175	39	11	130
960	170	34	18	140
970	168	46	18	6
980	164	71	15	9
990	171	34	14	34
1000	173	20	16	12
1010	173	19	17	21
1020	171	15	17	5
1030	170	11	14	6
1040	169	11	15	5
1050	168	10	16	7
1060	167	8	15	9
1070	164	8	15	9
1080	136	10	15	8
1090	155	14	11	8
1100	141	14	9	6
1110	100	11	6	8
1120	71	7	8	7
1130	40	11	5	11
1140	40	10	8	8
1150	29	9	2	8
1160	25	9	2	10
1170	29	14	12	11
1180	26	12	9	14
1190	31	12	4	14
1200	27	11	5	15
1210	20	10	9	16
1220	18	6	6	11
1230	12	6	7	13
1240	10	4	5	10
1250	12	2	5	9
1260	7	4	1	4
1270	7	1	2	8
1280	4	2	3	7
1290	3	2	1	6
1300	4	4	5	6
1310	9	7	7	6
1320	12	4	5	9
1330	8	7	6	6
1340	7	3	2	1
1350	7	3	4	4
1360	7	3	4	4
1370	6	4	6	9
1380	5	6	7	7
1390	5	3	4	5
1400	5	4	5	7
1410	8	6	7	6
1420	5	2	6	2
1430	6	4	6	5
1440	6	1	2	4
1450	7	4	4	6
1460	7	5	4	6
1470	4	3	3	3
1480	3	0	1	3
1490	1	5	4	7
1500	5	6	4	8
1510	7	2	1	7
1520	7	6	5	8
1530	7	7	6	11
1540	5	5	3	8
1550	1	4	4	6
1560	2	2	3	3
1570	4	1	4	6
1580	1	3	3	2
1590	3	3	4	2
1600	7	4	5	3
1610	5	5	6	6
1620	7	5	5	7
1630	5	3	2	3
1640	4	6	4	6
1650	7	5	3	6
1660	3	5	4	4
1670	6	6	5	6
1680	2	6	5	3
1690	2	4	0	2
1700	3	4	3	3
1710	3	2	1	2
1720	1	1	1	2
1730	4	3	7	4
1740	5	3	8	4
1750	3	1	9	7
1760	4	4	6	3
1770	3	5	7	6
1780	6	6	8	7
1790	6	8	10	9
1800	10	10	9	11
1810	9	9	5	8
1820	6	6	7	8
1830	8	5	5	5
1840	7	7	6	6
1850	10	7	6	4
1860	7	6	2	5
1870	5	4	1	3
1880	3	2	1	3
1890	1	1	1	4
1900	3	2	3	1
1910	5	2	4	3
1920	2	4	4	4
1930	7	3	4	6
1940	5	3	3	3
1950	6	1	7	6
1960	9	4	7	10
1970	7	2	8	5
1980	7	4	9	8
1990	5	4	8	5
2000	7	4	10	6
2010	9	6	9	7
2020	6	3	6	6
2030	5	4	6	7
2040	5	5	7	9
2050	5	5	6	7
2060	6	6	7	8
2070	7	6	8	9
2080	9	6	9	9
2090	10	7	10	10

[truncated: 23 more sheets: Fig 4D, Fig 4E, Fig 5A, Fig 6B, Fig 6C, Fig 6D, Fig 6E, Fig 6F, Fig 6G, Fig 7B, Fig 7D, Fig 7E, Fig S3D, Fig S4G, Fig S5B, Fig S6A, Fig S6B, Fig S7B, Fig S7C, Fig S7D …]
